# Supplementary material for: Traditional herbal medicine for obesity-related polycystic ovary syndrome: a meta-analysis and data mining study
Source: Front Pharmacol. 2026 Jan 20;16:1738172. doi: 10.3389/fphar.2025.1738172 (PMC12864513; doi:10.3389/fphar.2025.1738172)
Supplement: Supplementary file 1 [file DataSheet1.zip]

Archive with 76 entries (74 files):
- Data Sheet/
- Data Sheet/Supplementary_Material.docx
- Data Sheet/the ConPhyMP tool/
- Data Sheet/the ConPhyMP tool/ConPhyMP-checklists-table-1.pdf
- Data Sheet/the ConPhyMP tool/ConPhyMP-checklists-table-10.pdf
- Data Sheet/the ConPhyMP tool/ConPhyMP-checklists-table-11.pdf
- Data Sheet/the ConPhyMP tool/ConPhyMP-checklists-table-12.pdf
- Data Sheet/the ConPhyMP tool/ConPhyMP-checklists-table-13.pdf
- Data Sheet/the ConPhyMP tool/ConPhyMP-checklists-table-14.pdf
- Data Sheet/the ConPhyMP tool/ConPhyMP-checklists-table-15.pdf
- Data Sheet/the ConPhyMP tool/ConPhyMP-checklists-table-16.pdf
- Data Sheet/the ConPhyMP tool/ConPhyMP-checklists-table-17.pdf
- Data Sheet/the ConPhyMP tool/ConPhyMP-checklists-table-18.pdf
- Data Sheet/the ConPhyMP tool/ConPhyMP-checklists-table-19.pdf
- Data Sheet/the ConPhyMP tool/ConPhyMP-checklists-table-2.pdf
- Data Sheet/the ConPhyMP tool/ConPhyMP-checklists-table-20.pdf
- Data Sheet/the ConPhyMP tool/ConPhyMP-checklists-table-21.pdf
- Data Sheet/the ConPhyMP tool/ConPhyMP-checklists-table-22.pdf
- Data Sheet/the ConPhyMP tool/ConPhyMP-checklists-table-23.pdf
- Data Sheet/the ConPhyMP tool/ConPhyMP-checklists-table-24.pdf
- Data Sheet/the ConPhyMP tool/ConPhyMP-checklists-table-25.pdf
- Data Sheet/the ConPhyMP tool/ConPhyMP-checklists-table-26.pdf
- Data Sheet/the ConPhyMP tool/ConPhyMP-checklists-table-27.pdf
- Data Sheet/the ConPhyMP tool/ConPhyMP-checklists-table-28.pdf
- Data Sheet/the ConPhyMP tool/ConPhyMP-checklists-table-29.pdf
- Data Sheet/the ConPhyMP tool/ConPhyMP-checklists-table-3.pdf
- Data Sheet/the ConPhyMP tool/ConPhyMP-checklists-table-30.pdf
- Data Sheet/the ConPhyMP tool/ConPhyMP-checklists-table-31.pdf
- Data Sheet/the ConPhyMP tool/ConPhyMP-checklists-table-32.pdf
- Data Sheet/the ConPhyMP tool/ConPhyMP-checklists-table-33.pdf
- Data Sheet/the ConPhyMP tool/ConPhyMP-checklists-table-35.pdf
- Data Sheet/the ConPhyMP tool/ConPhyMP-checklists-table-36.pdf
- Data Sheet/the ConPhyMP tool/ConPhyMP-checklists-table-37.pdf
- Data Sheet/the ConPhyMP tool/ConPhyMP-checklists-table-38.pdf
- Data Sheet/the ConPhyMP tool/ConPhyMP-checklists-table-39.pdf
- Data Sheet/the ConPhyMP tool/ConPhyMP-checklists-table-4.pdf
- Data Sheet/the ConPhyMP tool/ConPhyMP-checklists-table-40.pdf
- Data Sheet/the ConPhyMP tool/ConPhyMP-checklists-table-41.pdf
- Data Sheet/the ConPhyMP tool/ConPhyMP-checklists-table-42.pdf
- Data Sheet/the ConPhyMP tool/ConPhyMP-checklists-table-43.pdf
- Data Sheet/the ConPhyMP tool/ConPhyMP-checklists-table-44.pdf
- Data Sheet/the ConPhyMP tool/ConPhyMP-checklists-table-45.pdf
- Data Sheet/the ConPhyMP tool/ConPhyMP-checklists-table-46.pdf
- Data Sheet/the ConPhyMP tool/ConPhyMP-checklists-table-47.pdf
- Data Sheet/the ConPhyMP tool/ConPhyMP-checklists-table-48.pdf
- Data Sheet/the ConPhyMP tool/ConPhyMP-checklists-table-49.pdf
- Data Sheet/the ConPhyMP tool/ConPhyMP-checklists-table-5.pdf
- Data Sheet/the ConPhyMP tool/ConPhyMP-checklists-table-50.pdf
- Data Sheet/the ConPhyMP tool/ConPhyMP-checklists-table-51.pdf
- Data Sheet/the ConPhyMP tool/ConPhyMP-checklists-table-52.pdf
- Data Sheet/the ConPhyMP tool/ConPhyMP-checklists-table-53.pdf
- Data Sheet/the ConPhyMP tool/ConPhyMP-checklists-table-54.pdf
- Data Sheet/the ConPhyMP tool/ConPhyMP-checklists-table-55.pdf
- Data Sheet/the ConPhyMP tool/ConPhyMP-checklists-table-56.pdf
- Data Sheet/the ConPhyMP tool/ConPhyMP-checklists-table-57.pdf
- Data Sheet/the ConPhyMP tool/ConPhyMP-checklists-table-58.pdf
- Data Sheet/the ConPhyMP tool/ConPhyMP-checklists-table-59.pdf
- Data Sheet/the ConPhyMP tool/ConPhyMP-checklists-table-6.pdf
- Data Sheet/the ConPhyMP tool/ConPhyMP-checklists-table-60.pdf
- Data Sheet/the ConPhyMP tool/ConPhyMP-checklists-table-61.pdf
- Data Sheet/the ConPhyMP tool/ConPhyMP-checklists-table-62.pdf
- Data Sheet/the ConPhyMP tool/ConPhyMP-checklists-table-63.pdf
- Data Sheet/the ConPhyMP tool/ConPhyMP-checklists-table-64.pdf
- Data Sheet/the ConPhyMP tool/ConPhyMP-checklists-table-65.pdf
- Data Sheet/the ConPhyMP tool/ConPhyMP-checklists-table-66.pdf
- Data Sheet/the ConPhyMP tool/ConPhyMP-checklists-table-67.pdf
- Data Sheet/the ConPhyMP tool/ConPhyMP-checklists-table-68.pdf
- Data Sheet/the ConPhyMP tool/ConPhyMP-checklists-table-69.pdf
- Data Sheet/the ConPhyMP tool/ConPhyMP-checklists-table-7.pdf
- Data Sheet/the ConPhyMP tool/ConPhyMP-checklists-table-70.pdf
- Data Sheet/the ConPhyMP tool/ConPhyMP-checklists-table-71.pdf
- Data Sheet/the ConPhyMP tool/ConPhyMP-checklists-table-72.pdf
- Data Sheet/the ConPhyMP tool/ConPhyMP-checklists-table-8.pdf
- Data Sheet/the ConPhyMP tool/ConPhyMP-checklists-table-9.pdf
- Data Sheet/~$pplementary_Material.docx
- Data Sheet/~WRL0696.tmp
